# Supplementary material for: Functionalized 2,3′-Bipyrroles and Pyrrolo[1,2-c]imidazoles from Acylethynylpyrroles and Tosylmethylisocyanide
Source: Molecules. 2024 Feb 17;29(4):885. doi: 10.3390/molecules29040885 (PMC10893325; doi:10.3390/molecules29040885)
Supplement: Supplementary file 1 [file molecules-29-00885-s001.zip]

Archive with 1 entries (1 files):
- molecules-2800769-supplementary File S1.pdf
